# Supplementary material for: Transportan 10 Induces Perturbation and Pores Formation in Giant Plasma Membrane Vesicles Derived from Cancer Liver Cells
Source: Biomolecules. 2023 Mar 7;13(3):492. doi: 10.3390/biom13030492 (PMC10046094; doi:10.3390/biom13030492)
Supplement: Supplementary file 1 [file biomolecules-13-00492-s001.zip]

Archive with 1 entries (1 files):
- biomolecules-2160284-supplementary.pdf
